# Supplementary material for: A Comprehensive Review of Immunotherapy Clinical Trials for Metastatic Urothelial Carcinoma: Immune Checkpoint Inhibitors Alone or in Combination, Novel Antibodies, Cellular Therapies, and Vaccines
Source: Cancers (Basel). 2024 Jan 12;16(2):335. doi: 10.3390/cancers16020335 (PMC10813852; doi:10.3390/cancers16020335)
Supplement: Supplementary file 1 [file cancers-16-00335-s001.zip]

Archive with 1 entries (1 files):
- cancers-2683397-supplementary.pdf
